# Supplementary material for: Expiratory Muscle Strength Training in COPD Dysphagia Management: A Survey of Speech-Language Pathologists
Source: J Clin Med. 2026 Jan 16;15(2):733. doi: 10.3390/jcm15020733 (PMC12841669; doi:10.3390/jcm15020733)
Supplement: Supplementary file 1 [file jcm-15-00733-s001.zip]

Archive with 1 entries (1 files):
- jcm-4055309-supplementary.pdf
